# Supplementary material for: Genetic loci associated with circulating levels of very long-chain saturated fatty acids
Source: J Lipid Res. 2015 Jan;56(1):176–84. doi: 10.1194/jlr.M052456 (PMC4274065; doi:10.1194/jlr.M052456)
Supplement: Supplemental Data [file supp_M052456_jlr.M052456-3.xlsx]

## Sheet: Table S1.csv
Table S2. Meta-analysis results for the 250 most associated SNPs in the GWAS of 20:0
MarkerName	Effect allele	Effect (Zscore)*	P.value	Chr	Position	Nearest Gene**
rs2100944	a	13.29	2.654e-40	19	8187635	LASS4
rs1466448	a	12.431	1.765e-35	19	8195519	LASS4
rs11666913	c	11.041	2.426e-28	19	8191730	LASS4
rs11666866	a	10.917	9.521e-28	19	8191607	LASS4
rs12610250	a	-10.145	3.495e-24	19	8183713	LASS4
rs10418768	c	-9.82	9.261e-23	19	8186621	LASS4
rs7258249	a	9.745	1.946e-22	19	8177721	LASS4
rs2967625	a	7.732	1.061e-14	19	8204411	LASS4
rs680379	a	7.205	5.806e-13	20	12917400	SPTLC3
rs168622	t	7.114	1.124e-12	20	12914089	SPTLC3
rs364585	a	7.113	1.136e-12	20	12910718	SPTLC3
rs4814176	t	7.095	1.293e-12	20	12907398	SPTLC3
rs4508668	t	6.564	5.249e-11	20	12903601	SPTLC3
rs2327451	a	-6.561	5.335e-11	20	12901934	SPTLC3
rs3903703	a	6.548	5.843e-11	20	12893963	SPTLC3
rs608994	a	-5.414	6.156e-08	20	12928885	SPTLC3
rs6078854	a	-5.179	2.236e-07	20	12908153	SPTLC3
rs8072100	a	5.059	4.213e-07	17	43029686	NPEPPS
rs7210738	a	-5.035	4.777e-07	17	43112597	KPNB1
rs7206971	a	5.03	4.901e-07	17	42780114	C17orf57
rs8065669	a	5.015	5.311e-07	17	43079995	TBKBP1
rs11870935	a	-5.01	5.441e-07	17	43087604	KPNB1
rs12452315	a	-5.003	5.657e-07	17	42834445	C17orf57
rs3809868	a	-5	5.747e-07	17	43105595	KPNB1
rs6504872	t	4.988	6.11e-07	17	42793951	C17orf57
rs9911944	t	4.97	6.702e-07	17	42853936	C17orf57
rs1168103	t	-4.968	6.757e-07	1	62900668	DOCK7
rs2822687	t	4.964	6.892e-07	21	14775306	SAMSN1
rs404368	t	-4.936	7.978e-07	20	12929270	SPTLC3
rs7518497	a	-4.907	9.246e-07	1	62950284	DOCK7
rs7555577	a	4.904	9.369e-07	1	62806951	DOCK7
rs4794048	a	-4.9	9.562e-07	17	43118072	TBKBP1
rs9615264	a	4.882	1.051e-06	22	45011253	PPARA
rs1168089	t	4.874	1.092e-06	1	62886307	DOCK7
rs11208007	a	-4.867	1.134e-06	1	62948671	DOCK7
rs12130333	t	4.829	1.374e-06	1	62964365	DOCK7
rs1168107	a	4.819	1.442e-06	1	62933761	DOCK7
rs11208008	t	-4.813	1.484e-06	1	62963382	DOCK7
rs8065990	a	-4.807	1.532e-06	17	42946165	NPEPPS
rs10889350	t	4.799	1.598e-06	1	62857854	DOCK7
rs4794058	t	-4.799	1.598e-06	17	42952097	NPEPPS
rs6587980	t	4.793	1.643e-06	1	62863446	DOCK7
rs10889347	a	4.791	1.663e-06	1	62848414	DOCK7
rs10889349	a	-4.789	1.679e-06	1	62854507	DOCK7
rs6675401	t	4.789	1.679e-06	1	62846563	DOCK7
rs1168085	c	4.782	1.732e-06	1	62884908	DOCK7
rs6678483	a	4.782	1.733e-06	1	62847030	DOCK7
rs10889353	a	-4.782	1.734e-06	1	62890784	DOCK7
rs8074149	a	4.778	1.772e-06	17	42938374	NPEPPS
rs7539035	a	4.776	1.784e-06	1	62879355	DOCK7
rs10789119	a	4.776	1.788e-06	1	62870823	DOCK7
rs10789118	a	-4.774	1.803e-06	1	62867280	DOCK7
rs11208000	a	-4.774	1.807e-06	1	62880962	DOCK7
rs11485618	a	-4.772	1.824e-06	1	62866795	DOCK7
rs1570694	a	-4.77	1.842e-06	1	62875805	DOCK7
rs12136083	t	-4.77	1.847e-06	1	62935661	DOCK7
rs1168045	t	-4.769	1.851e-06	1	62755479	DOCK7
rs995000	t	4.769	1.853e-06	1	62880114	DOCK7
rs10889352	t	-4.768	1.856e-06	1	62871611	DOCK7
rs11208010	t	-4.761	1.931e-06	1	62975809	ATG4C
rs12186945	a	4.743	2.109e-06	5	124628209	ZNF608
rs1748197	a	4.733	2.207e-06	1	62828700	DOCK7
rs9635762	a	4.731	2.235e-06	17	43003445	NPEPPS
rs4239162	a	4.726	2.292e-06	17	43110809	KPNB1
rs12092541	a	4.722	2.331e-06	1	62690501	USP1
rs4409689	t	-4.72	2.359e-06	1	62949953	DOCK7
rs4239163	t	4.716	2.404e-06	17	43110953	KPNB1
rs1168086	a	4.716	2.408e-06	1	62884977	DOCK7
rs9787151	t	-4.713	2.441e-06	1	62951726	DOCK7
rs1168041	t	4.71	2.476e-06	1	62732838	DOCK7
rs1748195	c	-4.709	2.488e-06	1	62822181	DOCK7
rs4587594	a	4.708	2.502e-06	1	62906518	DOCK7
rs12117388	t	-4.704	2.556e-06	1	62891844	DOCK7
rs1168099	a	-4.7	2.602e-06	1	62895447	DOCK7
rs8078880	c	-4.699	2.612e-06	17	43031525	NPEPPS
rs1748200	t	4.698	2.622e-06	1	62818627	DOCK7
rs8072644	a	4.696	2.652e-06	17	43008363	NPEPPS
rs1627591	t	-4.695	2.665e-06	1	62762395	DOCK7
rs1748201	a	4.694	2.685e-06	1	62818094	DOCK7
rs11577840	t	4.692	2.711e-06	1	62763957	DOCK7
rs912540	a	4.692	2.712e-06	1	62907715	DOCK7
rs4793978	a	-4.689	2.747e-06	17	43053174	NPEPPS
rs1183260	a	4.687	2.769e-06	1	62718006	DOCK7
rs11207974	t	-4.686	2.787e-06	1	62722548	DOCK7
rs3850634	t	-4.685	2.798e-06	1	62823186	DOCK7
rs11207995	a	-4.685	2.805e-06	1	62822139	DOCK7
rs3760370	t	-4.684	2.812e-06	17	43050831	NPEPPS
rs11207990	t	4.681	2.861e-06	1	62813674	DOCK7
rs1168022	a	4.681	2.861e-06	1	62780309	DOCK7
rs12943464	a	4.68	2.87e-06	17	43045350	NPEPPS
rs11871606	a	-4.678	2.895e-06	17	43087773	KPNB1
rs1168023	a	4.678	2.898e-06	1	62779183	DOCK7
rs1168036	a	4.677	2.907e-06	1	62735322	DOCK7
rs1168032	a	4.677	2.917e-06	1	62740335	DOCK7
rs880694	t	-4.676	2.92e-06	1	62945872	DOCK7
rs1168030	t	-4.676	2.924e-06	1	62741079	DOCK7
rs1168031	t	-4.676	2.924e-06	1	62740575	DOCK7
rs1168013	c	4.675	2.944e-06	1	62769426	DOCK7
rs1002687	a	-4.674	2.953e-06	1	62736325	DOCK7
rs1168009	a	-4.672	2.985e-06	1	62716542	DOCK7
rs1168026	t	4.671	2.992e-06	1	62743584	DOCK7
rs1168010	a	-4.671	2.996e-06	1	62716567	DOCK7
rs1168114	a	4.671	2.999e-06	1	62928631	DOCK7
rs1168113	t	4.67	3.006e-06	1	62928686	DOCK7
rs4329540	t	-4.669	3.025e-06	1	62799612	DOCK7
rs2131925	t	-4.669	3.032e-06	1	62798530	DOCK7
rs12090886	a	-4.668	3.039e-06	1	62754028	DOCK7
rs11207992	t	-4.665	3.09e-06	1	62814388	DOCK7
rs1184865	a	4.663	3.114e-06	1	62746383	DOCK7
rs1168018	a	4.659	3.171e-06	1	62773708	DOCK7
rs1781221	a	4.659	3.177e-06	1	62779430	DOCK7
rs2029763	a	-4.658	3.2e-06	1	62785722	DOCK7
rs10159255	a	4.656	3.23e-06	1	62793404	DOCK7
rs12042319	a	4.655	3.233e-06	1	62822407	DOCK7
rs12815613	a	-4.654	3.258e-06	12	119891639	HNF1A
rs4289035	t	4.653	3.267e-06	17	43062210	NPEPPS
rs1007205	t	4.652	3.291e-06	1	62709500	DOCK7
rs1167998	a	-4.652	3.293e-06	1	62704220	DOCK7
rs11207981	a	-4.649	3.342e-06	1	62778675	DOCK7
rs634341	t	-4.647	3.362e-06	1	62694010	DOCK7
rs11079784	t	4.647	3.376e-06	17	43057279	NPEPPS
rs630144	a	-4.646	3.384e-06	1	62691452	USP1
rs10889337	a	4.644	3.419e-06	1	62753195	DOCK7
rs597078	a	4.643	3.438e-06	1	62690445	DOCK7
rs4350231	a	4.642	3.454e-06	1	62695248	DOCK7
rs1168042	a	4.642	3.455e-06	1	62746738	DOCK7
rs6682423	t	-4.64	3.49e-06	1	62943651	DOCK7
rs1781212	a	-4.639	3.496e-06	1	62750007	DOCK7
rs597470	t	-4.639	3.507e-06	1	62690384	DOCK7
rs1115199	t	-4.633	3.601e-06	19	8219790	LASS4
rs1979722	a	4.633	3.606e-06	1	62712685	DOCK7
rs583609	t	-4.631	3.639e-06	1	62689384	USP1
rs10889332	t	4.631	3.64e-06	1	62723446	DOCK7
rs11207997	t	4.63	3.652e-06	1	62834494	DOCK7
rs783291	a	4.629	3.678e-06	1	62687566	USP1
rs10158897	t	4.629	3.679e-06	1	62685507	USP1
rs723855	a	4.624	3.756e-06	21	14771745	SAMSN1
rs636497	a	-4.624	3.767e-06	1	62692617	DOCK7
rs998403	a	4.623	3.776e-06	1	62701137	DOCK7
rs1895518	t	-4.623	3.791e-06	16	63462223	CDH11
rs6917843	a	-4.621	3.823e-06	6	80379000	SH3BGRL2
rs641540	a	-4.617	3.9e-06	1	62681126	USP1
rs2288912	c	4.617	3.902e-06	19	50141039	APOC2
rs2187324	t	-4.614	3.946e-06	18	53642963	ATP8B1
rs9901869	a	4.61	4.023e-06	17	42930205	NPEPPS
rs8128425	t	4.61	4.025e-06	21	14770823	SAMSN1
rs642845	t	-4.61	4.036e-06	1	62680823	USP1
rs10889335	a	-4.608	4.071e-06	1	62732689	DOCK7
rs11655943	t	-4.607	4.093e-06	17	42740639	ITGB3
rs656297	a	-4.605	4.125e-06	1	62680183	USP1
rs3913007	t	-4.602	4.19e-06	1	62694174	DOCK7
rs10889333	a	4.602	4.194e-06	1	62729618	DOCK7
rs638305	t	4.601	4.203e-06	1	62679125	USP1
rs12516208	c	4.598	4.259e-06	5	115324844	FLJ90650
rs17812029	t	-4.595	4.322e-06	20	12925337	SPTLC3
rs10889334	c	-4.594	4.346e-06	1	62729787	DOCK7
rs631106	a	4.594	4.354e-06	1	62674395	DOCK7
rs659656	c	-4.592	4.391e-06	1	62684708	USP1
rs637723	t	4.589	4.462e-06	1	62679316	USP1
rs636523	a	-4.587	4.504e-06	1	62692596	DOCK7
rs964184	c	4.581	4.63e-06	11	116154127	ZNF259
rs2288911	t	4.576	4.749e-06	19	50141124	APOC2
rs3809863	t	4.571	4.856e-06	17	42740011	ITGB3
rs10493322	t	4.568	4.916e-06	1	62678481	USP1
rs5120	a	-4.554	5.264e-06	19	50143460	APOC2
rs7961554	a	-4.551	5.33e-06	12	119884627	HNF1A
rs1168040	t	4.548	5.418e-06	1	62733163	DOCK7
rs4794047	a	-4.542	5.561e-06	17	43118004	TBKBP1
rs11208004	a	4.533	5.807e-06	1	62918027	DOCK7
rs7257476	t	-4.525	6.028e-06	19	50145005	APOC2
rs1168124	t	-4.519	6.221e-06	1	62912318	DOCK7
rs7214993	c	4.51	6.474e-06	17	42741796	ITGB3
rs7257916	t	-4.506	6.594e-06	19	50174724	CLPTM1
rs10490193	a	-4.494	6.993e-06	2	66812308	MEIS1
rs2850232	a	4.491	7.088e-06	18	53646206	ATP8B1
rs3760626	a	4.488	7.175e-06	19	50148945	APOE
rs9912311	t	-4.481	7.429e-06	17	42902131	C17orf57
rs6759556	a	-4.478	7.535e-06	2	102118082	IL1R1
rs8078686	t	4.477	7.562e-06	17	43090705	KPNB1
rs1168132	a	-4.477	7.577e-06	1	62906056	DOCK7
rs17533156	t	4.475	7.659e-06	17	72626300	SEC14L1
rs17017235	t	-4.473	7.725e-06	4	91734288	MGC48628
rs204905	a	-4.47	7.809e-06	19	50152604	CLPTM1
rs26478	a	-4.47	7.836e-06	5	11357423	CTNND2
rs3751151	a	4.469	7.855e-06	12	119926582	C12orf43
rs12452796	a	-4.466	7.976e-06	17	42834732	C17orf57
rs579090	a	4.46	8.195e-06	7	54763946	SEC61G
rs7259679	t	-4.448	8.68e-06	19	50149146	APOE
rs5157	t	4.448	8.685e-06	19	50139001	APOC4
rs2239375	t	4.442	8.896e-06	19	50151691	CLPTM1
rs3760629	a	4.441	8.954e-06	19	50149986	APOE
rs3760627	t	4.425	9.648e-06	19	50149020	APOE
rs11079774	c	-4.424	9.695e-06	17	42834705	C17orf57
rs2175290	a	4.423	9.744e-06	17	42834916	C17orf57
rs10885877	c	4.418	9.942e-06	10	117956080	GFRA1
rs10749203	t	-4.418	9.976e-06	10	117956795	GFRA1
rs6816774	t	4.415	1.012e-05	4	152987452	PET112L
rs11197582	t	-4.411	1.027e-05	10	117952594	GFRA1
rs1912482	a	4.406	1.051e-05	17	42809882	C17orf57
rs1912487	t	4.406	1.054e-05	17	42858256	C17orf57
rs9915919	a	4.406	1.054e-05	17	42849644	C17orf57
rs2256598	a	4.405	1.057e-05	8	19202622	SH2D4A
rs11669173	a	4.404	1.06e-05	19	50184399	CLPTM1
rs361213	a	-4.401	1.078e-05	4	152989512	PET112L
rs9889709	t	4.397	1.096e-05	17	42800228	C17orf57
rs9893901	t	-4.397	1.099e-05	17	42861681	C17orf57
rs626787	c	-4.386	1.154e-05	1	62673831	DOCK7
rs1912483	a	-4.384	1.166e-05	17	42798493	C17orf57
rs617415	t	4.382	1.179e-05	5	84922488	COX7C
rs360537	a	4.377	1.203e-05	20	12932652	SPTLC3
rs4968319	a	-4.377	1.203e-05	17	42819966	C17orf57
rs6843959	t	4.375	1.213e-05	4	152984272	PET112L
rs7667087	a	-4.375	1.215e-05	4	91287097	MGC48628
rs12644131	t	-4.371	1.238e-05	4	91265742	MGC48628
rs12449647	a	4.368	1.255e-05	17	42903957	C17orf57
rs3813777	t	4.367	1.258e-05	19	8102222	FBN3
rs13116571	a	-4.365	1.27e-05	4	91278535	MGC48628
rs11103766	t	-4.358	1.315e-05	9	137275166	OLFM1
rs7214410	a	-4.357	1.316e-05	17	42777627	C17orf57
rs7677289	t	-4.357	1.32e-05	4	91284375	MGC48628
rs11207993	t	4.356	1.323e-05	1	62817052	DOCK7
rs6838176	a	4.355	1.329e-05	4	91289109	MGC48628
rs6824746	t	-4.35	1.36e-05	4	91248215	MGC48628
rs3751710	t	4.35	1.363e-05	16	55653276	NLRC5
rs9905581	t	4.349	1.367e-05	17	42902184	C17orf57
rs10981256	t	4.343	1.407e-05	9	113892744	SUSD1
rs9912101	t	-4.341	1.416e-05	17	42902077	C17orf57
rs451838	t	-4.335	1.455e-05	5	84908566	COX7C
rs1835522	t	-4.333	1.474e-05	4	91299699	MGC48628
rs28133	t	4.327	1.508e-05	19	8233502	LASS4
rs300644	t	-4.324	1.535e-05	5	84910191	COX7C
rs4403004	a	4.32	1.563e-05	4	91307585	MGC48628
rs1986976	a	4.319	1.567e-05	4	91312643	MGC48628
rs12575757	t	-4.316	1.585e-05	11	90730402	FAT3
rs8070463	t	-4.315	1.598e-05	17	43123835	TBKBP1
rs812151	a	-4.313	1.608e-05	5	84911235	COX7C
rs9956302	c	4.306	1.663e-05	18	59298064	SERPINB5
rs7090693	t	4.305	1.673e-05	10	117961006	GFRA1
rs3848762	t	4.302	1.696e-05	20	12943113	SPTLC3
rs2327449	a	4.301	1.703e-05	20	12926403	SPTLC3
rs173412	c	-4.297	1.734e-05	4	152983488	PET112L
rs2647644	a	-4.295	1.751e-05	15	21983852	C15orf2
rs10885878	a	4.294	1.752e-05	10	117964692	GFRA1
rs12427353	c	4.291	1.778e-05	12	119911284	HNF1A
rs9892497	a	4.29	1.789e-05	17	42900918	C17orf57
rs7208530	t	4.288	1.807e-05	17	42899106	C17orf57
rs10500405	t	4.282	1.852e-05	16	55668136	NLRC5
rs4814181	t	4.278	1.885e-05	20	12942487	SPTLC3
rs7957197	a	4.277	1.893e-05	12	119945069	OASL
rs1038081	t	-4.268	1.972e-05	19	8087483	FBN3
*Z score associated with one copy of the effect allele
**Nearest gene is bolded if the SNP is within the reference gene
