# Supplementary material for: Genetic loci associated with circulating levels of very long-chain saturated fatty acids
Source: J Lipid Res. 2015 Jan;56(1):176–84. doi: 10.1194/jlr.M052456 (PMC4274065; doi:10.1194/jlr.M052456)
Supplement: Supplemental Data [file supp_M052456_jlr.M052456-4.xlsx]

## Sheet: 220_adjfor200.meta.AricCardiaCh
Table S3. Meta-analysis results for the 250 most associated SNPs in the GWAS of 22:0 adjusted for levels of 20:0
MarkerName	Effect allele	Effect (Zscore)*	P.value	Chr	Position	Nearest Gene**
rs2100944	a	-10.567	4.218e-26	19	8187635	LASS4
rs1466448	a	-9.435	3.925e-21	19	8195519	LASS4
rs11666866	a	-8.271	1.331e-16	19	8191607	LASS4
rs11666913	c	-8.163	3.274e-16	19	8191730	LASS4
rs7258249	a	-6.013	1.824e-09	19	8177721	LASS4
rs12610250	a	6.002	1.955e-09	19	8183713	LASS4
rs10418768	c	5.849	4.956e-09	19	8186621	LASS4
rs2967625	a	-5.748	9.018e-09	19	8204411	LASS4
rs36259	a	4.991	6e-07	19	8232904	LASS4
rs2118405	t	4.782	1.733e-06	15	94776872	NR2F2
rs10162920	t	-4.761	1.922e-06	15	94772921	NR2F2
rs7419134	a	-4.726	2.286e-06	1	204183834	SLC26A9
rs12077769	a	4.631	3.641e-06	1	170615574	DNM3
rs2177312	t	4.584	4.558e-06	4	31592941	PCDH7
rs1581452	c	4.584	4.562e-06	4	31591737	PCDH7
rs1916300	a	-4.584	4.569e-06	4	31592576	PCDH7
rs2177311	t	4.582	4.607e-06	4	31592313	PCDH7
rs1357464	a	4.564	5.026e-06	4	31597515	PCDH7
rs1523173	a	-4.562	5.064e-06	4	31595257	PCDH7
rs6852058	a	4.562	5.068e-06	4	31580057	PCDH7
rs1523171	a	-4.562	5.071e-06	4	31594487	PCDH7
rs1523168	t	-4.561	5.093e-06	4	31590178	PCDH7
rs1523170	t	-4.559	5.14e-06	4	31594477	PCDH7
rs1523169	t	4.558	5.176e-06	4	31594092	PCDH7
rs1523167	t	-4.557	5.18e-06	4	31590094	PCDH7
rs1523161	t	4.557	5.19e-06	4	31598536	PCDH7
rs4600961	t	-4.556	5.216e-06	4	31593378	PCDH7
rs6945749	c	-4.554	5.264e-06	7	31329776	NEUROD6
rs4435785	a	4.553	5.29e-06	4	31586518	PCDH7
rs1523176	a	4.551	5.336e-06	4	31595934	PCDH7
rs3934117	t	-4.547	5.449e-06	4	31582018	PCDH7
rs6821341	t	-4.546	5.473e-06	4	31584934	PCDH7
rs1357463	a	4.544	5.514e-06	4	31598945	PCDH7
rs1523175	t	-4.542	5.579e-06	4	31595591	PCDH7
rs7505290	t	4.54	5.619e-06	18	72312550	ZNF516
rs2030586	t	4.539	5.661e-06	4	31582291	PCDH7
rs11745512	a	4.516	6.29e-06	5	163988256	MAT2B
rs10024655	a	4.507	6.569e-06	4	31582842	PCDH7
rs12623976	a	-4.469	7.858e-06	2	119653153	C1QL2
rs1523174	a	-4.468	7.887e-06	4	31595472	PCDH7
rs6553978	t	4.463	8.078e-06	4	31600519	PCDH7
rs17065898	t	4.451	8.566e-06	5	163989172	MAT2B
rs1876449	a	-4.438	9.074e-06	18	1461413	ADCYAP1
rs10944478	a	-4.426	9.608e-06	6	90917110	BACH2
rs4140961	a	-4.422	9.783e-06	7	31315877	NEUROD6
rs954274	c	4.418	9.977e-06	5	167814154	WWC1
rs129987	a	-4.412	1.026e-05	16	3703076	TRAP1
rs267738	t	4.404	1.065e-05	1	149207249	LASS2
rs6462270	t	-4.379	1.191e-05	7	31332283	NEUROD6
rs6446027	t	4.373	1.225e-05	3	59279489	FLJ42117
rs7049060	t	-4.373	1.228e-05	9	91843579	LOC340515
rs13076532	a	-4.358	1.311e-05	3	840779	CNTN6
rs9806552	t	-4.355	1.332e-05	15	94779125	NR2F2
rs17060295	a	4.345	1.391e-05	3	59272561	FLJ42117
rs13091750	a	4.34	1.423e-05	3	817854	CNTN6
rs4627747	t	-4.332	1.475e-05	3	817114	CNTN6
rs267734	t	4.33	1.491e-05	1	149218101	LASS2
rs10761108	a	4.326	1.519e-05	9	91841921	LOC340515
rs17222585	t	4.318	1.575e-05	2	206752780	GPR1
rs1403912	a	4.315	1.598e-05	3	824445	CNTN6
rs7804268	c	4.3	1.706e-05	7	31327255	NEUROD6
rs10504120	a	-4.29	1.786e-05	8	52554998	PXDNL
rs1589675	a	4.288	1.806e-05	3	147645267	PLSCR2
rs2215617	a	-4.287	1.811e-05	7	31348852	NEUROD6
rs4862279	a	4.28	1.869e-05	4	185142476	STOX2
rs2233402	a	4.275	1.911e-05	7	31347155	NEUROD6
rs17448954	a	4.272	1.937e-05	20	56519804	APCDD1L
rs11767648	t	4.267	1.983e-05	7	31342282	NEUROD6
rs9655313	a	4.267	1.983e-05	7	31341434	NEUROD6
rs12409479	a	-4.261	2.036e-05	1	96573369	PTBP2
rs1523908	a	4.255	2.094e-05	3	813763	CNTN6
rs13161585	t	-4.247	2.167e-05	5	58757931	PDE4D
rs17222648	a	4.245	2.189e-05	2	206760424	GPR1
rs17570382	a	-4.238	2.253e-05	15	36360288	SPRED1
rs11712768	a	4.234	2.292e-05	3	878349	CNTN6
rs10503197	t	-4.233	2.307e-05	8	3012902	CSMD1
rs7733421	c	-4.231	2.321e-05	5	168155201	SLIT3
rs4684593	a	-4.23	2.334e-05	3	878168	CNTN6
rs16855548	a	4.221	2.428e-05	1	203653111	LEMD1
rs10497052	a	-4.212	2.532e-05	2	149662499	LOC130576
rs9409558	a	4.211	2.545e-05	9	96279515	HIATL1
rs9826397	a	-4.209	2.563e-05	3	156946582	C3orf33
rs11204744	a	-4.208	2.58e-05	1	149169565	SETDB1
rs4578010	a	-4.204	2.623e-05	9	96100406	ZNF169
rs7045634	a	-4.195	2.731e-05	9	96104994	ZNF169
rs2292166	a	4.193	2.753e-05	1	149151400	LASS2
rs13183308	c	4.192	2.761e-05	5	163929500	MAT2B
rs10025992	a	-4.17	3.048e-05	4	63521391	LPHN3
rs2278705	t	-4.167	3.092e-05	15	78481685	ARNT2
rs13127054	t	4.164	3.126e-05	4	63524468	LPHN3
rs1604553	t	-4.141	3.464e-05	3	2406546	CNTN4
rs9635809	t	4.131	3.611e-05	18	1456512	ADCYAP1
rs207257	t	4.125	3.705e-05	6	90871155	BACH2
rs1021992	t	-4.12	3.787e-05	4	63517575	LPHN3
rs7561779	t	4.112	3.917e-05	2	40631793	SLC8A1
rs2122722	a	-4.11	3.965e-05	4	65878196	EPHA5
rs1033115	a	-4.109	3.975e-05	3	147578931	PLSCR2
rs206526	a	4.108	3.998e-05	18	10395177	APCDD1
rs6803636	t	4.107	4.006e-05	3	147599731	PLSCR2
rs7678888	a	-4.1	4.123e-05	4	65880654	EPHA5
rs267733	a	4.098	4.165e-05	1	149225460	ANXA9
rs207260	a	-4.097	4.188e-05	6	90873158	BACH2
rs2744662	a	-4.096	4.207e-05	1	167044000	DPT
rs765190	t	4.095	4.228e-05	2	40634871	SLC8A1
rs6013785	a	4.093	4.255e-05	20	51799272	ZNF217
rs10432438	t	-4.082	4.468e-05	2	206161103	PARD3B
rs16980065	a	4.069	4.724e-05	19	14854436	OR7A10
rs433565	c	4.068	4.732e-05	5	58717655	PDE4D
rs17028819	t	4.068	4.739e-05	3	75868983	CNTN3
rs1376424	a	-4.064	4.821e-05	4	65880822	EPHA5
rs11670534	t	4.064	4.831e-05	19	51695746	EPHA5
rs11043752	a	-4.063	4.84e-05	12	18003440	KIAA1183
rs16921978	c	-4.062	4.86e-05	11	31222000	FLJ22655
rs4811457	a	4.059	4.935e-05	20	51798874	DCDC1
rs2276195	a	4.056	5e-05	18	51047507	ZNF217
rs8091807	a	4.054	5.025e-05	18	1453612	ADCYAP1
rs17355758	a	-4.053	5.06e-05	18	72310420	ZNF516
rs6807244	t	4.05	5.117e-05	3	59267599	FLJ42117
rs7841317	a	-4.048	5.163e-05	8	52544770	PXDNL
rs7087337	a	4.047	5.193e-05	10	78321802	KCNMA1
rs5935596	a	-4.045	5.222e-05	NA	NA	NA
rs13041555	t	-4.042	5.303e-05	20	19857203	RIN2
rs6479532	t	4.041	5.331e-05	9	96060342	FAM22F
rs12989012	t	4.039	5.372e-05	2	40627929	SLC8A1
rs1941955	t	-4.033	5.513e-05	18	33416836	BRUNOL4
rs28133	t	-4.032	5.525e-05	19	8233502	LASS4
rs5935597	c	-4.031	5.546e-05	NA	NA	NA
rs11194197	c	4.028	5.616e-05	10	110361027	XPNPEP1
rs4237969	t	-4.028	5.624e-05	12	17864972	FLJ22655
rs11194198	t	4.026	5.685e-05	10	110365431	XPNPEP1
rs1151219	c	4.024	5.72e-05	11	79673788	ODZ4
rs2607343	a	4.021	5.788e-05	5	58722994	PDE4D
rs12378245	t	4.021	5.789e-05	9	112430764	MUSK
rs1054943	c	4.02	5.815e-05	1	161380720	RGS5
rs7952842	a	-4.017	5.902e-05	12	17892355	FLJ22655
rs6964113	c	-4.017	5.903e-05	7	31313688	NEUROD6
rs4305653	t	4.017	5.905e-05	5	95579452	PCSK1
rs2226215	c	4.016	5.92e-05	14	27179828	NOVA1
rs10817049	a	4.015	5.952e-05	9	112411502	MUSK
rs11232015	t	-4.015	5.956e-05	11	79657745	ODZ4
rs1949768	a	-4.014	5.969e-05	3	799942	CNTN6
rs9307840	a	4.014	5.981e-05	4	148686924	EDNRA
rs1786812	c	4.013	5.984e-05	18	33340404	BRUNOL4
rs12794044	c	-4.012	6.023e-05	11	84738008	TMEM126B
rs11031571	a	-4.011	6.043e-05	11	32050797	RCN1
rs10084073	t	-4.01	6.066e-05	18	72313325	ZNF516
rs1941954	a	-4.01	6.084e-05	18	33413594	BRUNOL4
rs1597823	a	4.007	6.156e-05	2	18315336	RDH14
rs2922464	a	4.006	6.168e-05	8	134825688	ST3GAL1
rs10090890	t	4.006	6.183e-05	8	52191973	PXDNL
rs11971111	a	4.004	6.225e-05	7	98719590	ARPC1A
rs9988938	a	4.003	6.257e-05	12	91345302	CLLU1
rs9988937	a	4.002	6.268e-05	12	91345264	CLLU1
rs17082115	t	-4.002	6.278e-05	4	65883437	EPHA5
rs3823556	t	3.997	6.406e-05	7	130280441	KLF14
rs6963258	a	3.996	6.453e-05	7	31313357	NEUROD6
rs10980498	t	-3.995	6.459e-05	9	112429368	MUSK
rs515110	a	3.995	6.478e-05	5	179181929	SQSTM1
rs400441	t	3.995	6.481e-05	18	10390390	APCDD1
rs10984847	t	-3.994	6.5e-05	9	121931672	CDK5RAP2
rs4405371	a	3.993	6.523e-05	12	17889912	FLJ22655
rs12429335	a	-3.991	6.572e-05	13	19833787	CRYL1
rs10817062	a	-3.991	6.589e-05	9	112428733	MUSK
rs10817052	a	-3.99	6.612e-05	9	112413244	SVEP1
rs6126195	t	-3.987	6.682e-05	20	49303269	NFATC2
rs10513947	a	-3.982	6.839e-05	18	1458086	ADCYAP1
rs3095663	a	3.981	6.862e-05	16	50976599	TOX3
rs3741647	a	3.979	6.913e-05	12	66708296	IFNG
rs6891871	a	-3.979	6.926e-05	5	95383381	ELL2
rs2474162	c	-3.977	6.989e-05	11	32059850	RCN1
rs306450	a	3.977	6.994e-05	19	61192862	NLRP13
rs11768966	a	3.974	7.068e-05	7	89039546	ZNF804B
rs11177014	a	3.973	7.091e-05	12	66711918	IFNG
rs6565887	t	-3.973	7.1e-05	18	72311963	ZNF516
rs7621095	a	3.973	7.101e-05	3	112543092	CD96
rs6959008	t	3.969	7.209e-05	7	130285016	KLF14
rs7563920	a	-3.968	7.26e-05	2	76849588	LRRTM4
rs3741649	c	3.966	7.313e-05	12	66708398	IFNG
rs904245	c	3.966	7.322e-05	3	22009892	ZNF659
rs4537532	c	-3.965	7.329e-05	1	192635749	CDC73
rs959897	t	3.964	7.38e-05	12	91344883	CLLU1
rs10817063	a	-3.963	7.388e-05	9	112441756	MUSK
rs477838	a	-3.963	7.417e-05	11	32057857	RCN1
rs17024471	a	3.96	7.499e-05	2	100504990	LOC643896
rs16826516	t	-3.96	7.508e-05	2	149654444	LOC130576
rs1681652	t	-3.959	7.53e-05	3	178317355	TBL1XR1
rs6968337	a	3.957	7.585e-05	7	130286415	KLF14
rs12094937	t	-3.957	7.596e-05	1	161384895	RGS5
rs11789078	t	-3.956	7.632e-05	9	112424597	MUSK
rs378869	t	-3.956	7.632e-05	5	58724462	PDE4D
rs9825260	t	3.955	7.658e-05	3	112547287	CD96
rs573336	a	3.954	7.672e-05	5	58723879	PDE4D
rs2070358	t	3.954	7.684e-05	21	34744140	KCNE1
rs17112993	a	-3.953	7.705e-05	14	27207695	NOVA1
rs1844236	a	-3.952	7.766e-05	3	112548420	CD96
rs6022719	a	3.95	7.824e-05	20	51802497	ZNF217
rs4418576	a	3.948	7.877e-05	1	192635558	CDC73
rs7647777	t	-3.947	7.916e-05	3	112555161	CD96
rs13315508	t	3.945	7.969e-05	3	112550883	CD96
rs9480274	c	3.945	7.993e-05	6	156531256	ARID1B
rs11758494	a	-3.944	8.001e-05	6	154669631	PIP3-E
rs7323617	t	-3.944	8.012e-05	13	21671939	FGF9
rs7641568	a	-3.944	8.02e-05	3	112544196	CD96
rs10817054	t	-3.943	8.048e-05	9	112415844	MUSK
rs258110	t	3.942	8.069e-05	5	58733902	PDE4D
rs17112954	t	-3.942	8.076e-05	14	27184481	NOVA1
rs10980486	a	-3.941	8.131e-05	9	112414123	MUSK
rs13010889	a	-3.939	8.172e-05	2	40617519	SLC8A1
rs4131385	a	3.939	8.191e-05	9	112412449	MUSK
rs10817056	t	-3.938	8.216e-05	9	112418610	MUSK
rs10817051	a	-3.938	8.222e-05	9	112411848	MUSK
rs1382775	t	-3.938	8.23e-05	11	79673362	ODZ4
rs10980495	t	3.936	8.275e-05	9	112423819	MUSK
rs181976	a	-3.935	8.324e-05	3	21935256	ZNF659
rs4561451	c	-3.935	8.33e-05	15	98424564	ADAMTS17
rs13099137	a	3.933	8.399e-05	3	112557997	CD96
rs427740	t	3.932	8.417e-05	5	58724833	PDE4D
rs10512406	a	-3.931	8.465e-05	9	112411413	MUSK
rs2591750	t	3.93	8.491e-05	5	58723004	PDE4D
rs10448267	t	-3.928	8.56e-05	9	112420714	MUSK
rs427748	t	3.928	8.567e-05	5	58724852	PDE4D
rs7620684	a	3.928	8.569e-05	3	112542659	CD96
rs6069670	t	3.927	8.617e-05	20	54248065	MC3R
rs11127579	a	3.925	8.657e-05	3	77253231	ROBO2
rs401013	a	-3.925	8.676e-05	5	58724956	PDE4D
rs6808323	a	-3.925	8.687e-05	3	112542100	CD96
rs11719274	a	3.921	8.826e-05	3	77254008	ROBO2
rs13325849	t	-3.92	8.839e-05	3	112550935	CD96
rs9310681	a	-3.92	8.865e-05	3	22128901	ZNF659
rs371775	a	3.919	8.877e-05	5	58725370	PDE4D
rs10884678	a	3.918	8.922e-05	10	110384926	XPNPEP1
rs378970	a	-3.918	8.937e-05	5	58725327	PDE4D
rs2956043	a	-3.917	8.952e-05	8	75237908	JPH1
rs383444	t	-3.917	8.978e-05	5	58732476	PDE4D
rs669240	a	-3.917	8.982e-05	5	58725863	PDE4D
rs17596643	a	-3.915	9.03e-05	2	206157894	PARD3B
rs12954661	t	3.915	9.034e-05	18	33414653	BRUNOL4
rs11661080	a	3.914	9.073e-05	18	33504057	BRUNOL4
rs17101671	c	-3.914	9.079e-05	14	63647142	SYNE2
rs11661202	c	3.914	9.08e-05	18	33504412	BRUNOL4
rs381755	t	-3.914	9.087e-05	5	58725792	PDE4D
rs12200345	a	3.913	9.116e-05	6	91046804	BACH2
rs7087345	a	3.913	9.131e-05	10	78321814	KCNMA1
rs7242923	t	-3.912	9.15e-05	18	33413831	BRUNOL4
rs8009635	c	-3.912	9.159e-05	14	27182873	NOVA1
rs9480261	t	-3.911	9.186e-05	6	156469649	NOX3
rs17024467	a	-3.91	9.221e-05	2	100503723	LOC643896
rs4636553	t	-3.908	9.313e-05	10	18543667	CACNB2
rs894973	a	-3.904	9.462e-05	17	74092253	DNAH17
rs875075	t	3.903	9.49e-05	18	33501419	BRUNOL4
*Z score associated with one copy of the effect allele
**Nearest gene is bolded if the SNP is within the reference gene
