# Supplementary material for: Genetic loci associated with circulating levels of very long-chain saturated fatty acids
Source: J Lipid Res. 2015 Jan;56(1):176–84. doi: 10.1194/jlr.M052456 (PMC4274065; doi:10.1194/jlr.M052456)
Supplement: Supplemental Data [file supp_M052456_jlr.M052456-5.xlsx]

## Sheet: 240_adjfor200.meta.AricChsHpfsN
Table S4. Meta-analysis results for the 250 most associated SNPs in the GWAS of 24:0 adjusted for levels of 20:0
MarkerName	Effect allele	Effect (Zscore)*	P.value	Chr	Position	Nearest Gene**
rs2100944	a	-9.456	3.199e-21	19	8187635	LASS4
rs11666866	a	-8.632	6.014e-18	19	8191607	LASS4
rs11666913	c	-8.547	1.266e-17	19	8191730	LASS4
rs1466448	a	-8.509	1.76e-17	19	8195519	LASS4
rs7258249	a	-6.884	5.838e-12	19	8177721	LASS4
rs12610250	a	6.796	1.073e-11	19	8183713	LASS4
rs10418768	c	6.595	4.246e-11	19	8186621	LASS4
rs2967625	a	-5.776	7.655e-09	19	8204411	LASS4
rs17065898	t	4.914	8.91e-07	5	163989172	MAT2B
rs11745512	a	4.83	1.365e-06	5	163988256	MAT2B
rs3903703	a	-4.524	6.08e-06	20	12893963	SPTLC3
rs13183308	c	4.511	6.452e-06	5	163929500	MAT2B
rs2327451	a	4.505	6.643e-06	20	12901934	SPTLC3
rs4508668	t	-4.502	6.736e-06	20	12903601	SPTLC3
rs364585	a	-4.459	8.252e-06	20	12910718	SPTLC3
rs4814176	t	-4.449	8.614e-06	20	12907398	SPTLC3
rs680379	a	-4.412	1.025e-05	20	12917400	SPTLC3
rs168622	t	-4.408	1.046e-05	20	12914089	SPTLC3
rs1889399	a	-4.403	1.068e-05	6	20213256	MBOAT1
rs12944805	a	4.365	1.273e-05	17	9205984	STX8
rs13124897	t	-4.361	1.293e-05	4	101735614	EMCN
rs260397	t	-4.36	1.299e-05	5	1907257	NDUFS6
rs2108427	t	4.358	1.311e-05	5	129707023	CHSY-2
rs2467261	a	4.355	1.329e-05	17	734534	NXN
rs2139280	a	-4.354	1.334e-05	4	125096691	SPRY1
rs7093550	c	-4.354	1.339e-05	10	1787305	ADARB2
rs17007678	a	4.353	1.34e-05	4	125095578	SPRY1
rs2139281	t	-4.352	1.35e-05	4	125096784	SPRY1
rs17007675	t	4.347	1.38e-05	4	125095386	SPRY1
rs12506110	a	4.343	1.405e-05	4	101803507	EMCN
rs6876137	a	-4.338	1.439e-05	5	129701105	CHSY-2
rs4444002	a	4.337	1.447e-05	10	1819825	ADARB2
rs10088365	a	4.327	1.511e-05	8	10134808	MSRA
rs1501103	a	4.326	1.517e-05	4	101726003	EMCN
rs2567381	a	4.319	1.57e-05	4	101725537	EMCN
rs10080003	t	4.315	1.598e-05	5	125221926	GRAMD3
rs2651566	a	-4.296	1.741e-05	4	101726991	EMCN
rs2567380	a	-4.291	1.78e-05	4	101726608	EMCN
rs12940148	a	-4.29	1.783e-05	17	9205641	STX8
rs11575322	a	-4.289	1.791e-05	7	50572526	DDC
rs12936502	t	4.289	1.794e-05	17	9204796	STX8
rs2567379	t	-4.288	1.804e-05	4	101726844	EMCN
rs12819853	t	4.285	1.828e-05	12	90043987	LUM
rs6923013	a	4.282	1.851e-05	6	37704193	MDGA1
rs10106875	c	-4.279	1.875e-05	8	10151153	MSRA
rs12600880	t	-4.279	1.875e-05	17	9205380	STX8
rs13095839	t	4.276	1.899e-05	3	178189489	TBL1XR1
rs11575313	t	4.272	1.938e-05	7	50573662	DDC
rs11575321	c	4.271	1.947e-05	7	50572601	DDC
rs3755223	a	4.269	1.966e-05	2	207046025	ADAM23
rs17007670	a	4.267	1.985e-05	4	125094699	SPRY1
rs2567372	t	4.262	2.029e-05	4	101733466	EMCN
rs17740617	t	4.253	2.113e-05	16	82979837	ATP2C2
rs11575338	a	-4.25	2.138e-05	7	50564117	DDC
rs16963542	a	4.249	2.148e-05	16	82971427	ATP2C2
rs12712900	a	4.247	2.169e-05	2	44009944	LRPPRC
rs2392139	a	-4.246	2.181e-05	7	32794640	KBTBD2
rs960746	c	-4.244	2.191e-05	7	7830298	RPA3
rs7594171	a	4.242	2.214e-05	2	13829680	FAM84A
rs4338946	a	4.24	2.232e-05	2	207025341	ADAM23
rs4723199	a	4.239	2.246e-05	7	32756011	KBTBD2
rs6736631	a	4.237	2.263e-05	2	13827170	FAM84A
rs2392135	a	-4.232	2.315e-05	7	32774273	KBTBD2
rs11976674	t	-4.23	2.336e-05	7	32775547	KBTBD2
rs16985452	t	4.23	2.336e-05	20	59699248	CDH4
rs13228599	a	-4.23	2.341e-05	7	32768163	KBTBD2
rs12672074	c	4.228	2.362e-05	7	32769204	KBTBD2
rs13106411	a	4.226	2.382e-05	4	101737213	EMCN
rs3807553	t	-4.225	2.387e-05	7	50578107	DDC
rs16860807	t	4.225	2.394e-05	2	13839527	FAM84A
rs4283951	a	-4.222	2.425e-05	7	32771475	KBTBD2
rs985992	t	-4.219	2.456e-05	16	7638681	A2BP1
rs7671093	a	4.216	2.483e-05	4	101734476	EMCN
rs4723203	t	4.213	2.522e-05	7	32782033	KBTBD2
rs6972178	t	4.205	2.605e-05	7	32780983	KBTBD2
rs17030327	a	4.203	2.636e-05	4	101731898	EMCN
rs11571312	t	4.198	2.689e-05	2	204528303	ICOS
rs2567375	t	-4.196	2.719e-05	4	101728231	EMCN
rs1431575	t	4.195	2.727e-05	11	126982088	KIRREL3
rs1897305	a	-4.193	2.754e-05	11	126984089	KIRREL3
rs7946281	t	-4.191	2.776e-05	11	126970581	KIRREL3
rs13354717	t	-4.189	2.798e-05	5	125225216	GRAMD3
rs10194632	a	4.187	2.83e-05	2	207066922	ADAM23
rs6989232	t	4.187	2.83e-05	8	146121772	ZNF16
rs1501104	t	4.185	2.853e-05	4	101729077	EMCN
rs2715140	a	4.185	2.857e-05	7	50660205	GRB10
rs7104007	t	-4.184	2.869e-05	11	126983013	KIRREL3
rs721173	t	4.183	2.879e-05	2	13825084	FAM84A
rs1978094	t	-4.183	2.882e-05	7	90048798	PFTK1
rs1681652	t	-4.18	2.919e-05	3	178317355	TBL1XR1
rs7822097	t	-4.179	2.934e-05	8	146129558	ZNF16
rs3811302	a	-4.176	2.964e-05	14	21605239	OR4E2
rs1349491	t	-4.174	2.997e-05	7	50581570	DDC
rs6730931	t	-4.172	3.013e-05	2	15175411	NAG
rs9690523	t	4.172	3.025e-05	7	90052319	PFTK1
rs12553234	a	-4.17	3.041e-05	9	77750541	PCSK5
rs2876830	a	-4.17	3.042e-05	7	50580395	DDC
rs4937250	a	-4.17	3.043e-05	11	126975353	KIRREL3
rs763300	a	4.164	3.127e-05	11	126971973	KIRREL3
rs12417805	a	4.164	3.13e-05	11	126976611	KIRREL3
rs11575286	a	-4.163	3.138e-05	7	50579579	DDC
rs11576066	a	-4.159	3.203e-05	1	161150292	C1orf110
rs2651581	t	4.157	3.225e-05	4	101705912	EMCN
rs11571323	a	4.156	3.235e-05	2	204527089	ICOS
rs4420170	a	4.154	3.263e-05	10	6385357	PFKFB3
rs11845681	a	-4.154	3.269e-05	14	85094341	FLRT2
rs7843405	t	4.152	3.3e-05	8	52519755	PXDNL
rs6995672	t	-4.151	3.305e-05	8	52513045	PXDNL
rs4745476	t	-4.15	3.319e-05	9	77755793	PCSK5
rs13239994	a	-4.148	3.351e-05	7	32686680	KIAA0241
rs1473132	t	4.147	3.369e-05	5	129697486	CHSY-2
rs7949669	a	-4.143	3.429e-05	11	126967939	KIRREL3
rs4350797	a	-4.142	3.441e-05	2	41965103	LOC91461
rs7937974	a	-4.142	3.445e-05	11	126968243	KIRREL3
rs4721606	a	-4.142	3.446e-05	7	17442831	AHR
rs12794044	c	-4.141	3.458e-05	11	84738008	TMEM126B
rs1431571	t	-4.138	3.497e-05	11	126974912	KIRREL3
rs2651570	a	-4.131	3.61e-05	4	101727750	EMCN
rs7846408	t	-4.127	3.671e-05	8	52523096	PXDNL
rs2651573	t	4.125	3.701e-05	4	101731287	EMCN
rs1431573	t	-4.125	3.708e-05	11	126981969	KIRREL3
rs7225722	c	-4.12	3.783e-05	17	34313702	LASP1
rs1501112	a	4.119	3.809e-05	4	101718834	EMCN
rs6989482	t	4.118	3.815e-05	8	52502595	PXDNL
rs7936292	a	4.118	3.817e-05	11	126973069	KIRREL3
rs4747994	a	4.117	3.84e-05	10	6382642	PFKFB3
rs11987995	t	4.115	3.88e-05	8	52507359	PXDNL
rs4459217	t	4.113	3.913e-05	10	1825152	ADARB2
rs1157409	a	4.112	3.919e-05	5	129696888	CHSY-2
rs181976	a	-4.112	3.919e-05	3	21935256	ZNF659
rs1980430	a	4.108	3.995e-05	6	20221495	MBOAT1
rs11936939	t	-4.106	4.024e-05	4	101713483	EMCN
rs904245	c	4.103	4.07e-05	3	22009892	ZNF659
rs16916264	c	4.097	4.194e-05	8	52506771	PXDNL
rs6595948	t	4.084	4.426e-05	5	129697436	CHSY-2
rs10794791	a	4.082	4.459e-05	10	1829850	ADARB2
rs6461317	a	4.081	4.479e-05	7	17435410	AHR
rs17031468	a	4.08	4.496e-05	2	66164813	MEIS1
rs13018113	a	4.079	4.528e-05	2	59196537	FANCL
rs10204805	t	-4.077	4.56e-05	2	41959135	LOC91461
rs6869219	a	-4.074	4.616e-05	5	129712676	CHSY-2
rs36259	a	4.074	4.627e-05	19	8232904	LASS4
rs2472765	a	4.073	4.646e-05	6	20193500	MBOAT1
rs2205618	a	4.073	4.648e-05	6	20190750	MBOAT1
rs6868888	a	-4.073	4.648e-05	5	129712449	CHSY-2
rs13022762	a	-4.072	4.653e-05	2	59196710	FANCL
rs4264550	t	4.072	4.661e-05	2	204529739	ICOS
rs12654296	t	-4.069	4.712e-05	5	129718759	CHSY-2
rs6830402	a	-4.069	4.719e-05	4	101729560	EMCN
rs1846877	a	-4.066	4.784e-05	4	101705317	EMCN
rs4092051	a	-4.064	4.815e-05	7	32687604	KIAA0241
rs372905	t	-4.064	4.82e-05	5	125221575	GRAMD3
rs1392876	a	-4.064	4.826e-05	4	101698146	EMCN
rs4880919	a	-4.063	4.851e-05	10	1828343	ADARB2
rs6733109	a	-4.063	4.852e-05	2	13822835	FAM84A
rs452354	t	4.063	4.854e-05	5	125222664	GRAMD3
rs5747428	a	-4.062	4.868e-05	22	16810658	MICAL3
rs6889557	t	-4.057	4.974e-05	5	129722734	CHSY-2
rs17470585	a	-4.055	5.011e-05	4	47786525	TXK
rs11983625	a	-4.052	5.079e-05	7	32682276	KIAA0241
rs10044084	a	-4.05	5.12e-05	5	125237399	GRAMD3
rs10459853	c	4.049	5.134e-05	16	82974143	ATP2C2
rs13225338	a	-4.048	5.157e-05	7	32677334	KIAA0241
rs2893653	a	4.048	5.16e-05	8	52514664	PXDNL
rs10109706	a	4.047	5.187e-05	8	52500271	PXDNL
rs13011586	a	4.041	5.313e-05	2	59158391	FANCL
rs2060107	c	4.041	5.326e-05	8	52498594	PXDNL
rs4723187	a	-4.037	5.41e-05	7	32669426	KIAA0241
rs12702680	t	4.036	5.447e-05	7	7935161	GLCCI1
rs11051099	t	4.034	5.472e-05	12	30872555	CAPRIN2
rs13279088	a	4.033	5.501e-05	8	52523449	PXDNL
rs2300964	t	4.033	5.512e-05	2	207112595	ADAM23
rs10176404	a	-4.032	5.536e-05	2	204530510	ICOS
rs17049924	a	-4.031	5.549e-05	2	59190744	FANCL
rs7678888	a	-4.03	5.574e-05	4	65880654	EPHA5
rs1376424	a	-4.03	5.582e-05	4	65880822	EPHA5
rs16910114	a	4.029	5.592e-05	8	140185261	COL22A1
rs940153	c	4.027	5.642e-05	8	3836547	CSMD1
rs264126	t	-4.026	5.667e-05	5	129665968	CHSY-2
rs2024359	t	4.026	5.668e-05	2	59154728	FANCL
rs228273	t	4.024	5.71e-05	17	34161649	PIP4K2B
rs6759226	a	4.024	5.713e-05	2	15175465	NAG
rs2392900	t	-4.024	5.718e-05	8	52501487	PXDNL
rs2392899	t	4.024	5.721e-05	8	52501385	PXDNL
rs228272	t	4.02	5.809e-05	17	34160546	PIP4K2B
rs7435189	a	4.02	5.816e-05	4	27901146	STIM2
rs6831462	a	-4.018	5.862e-05	4	101730107	EMCN
rs12545563	a	4.016	5.914e-05	8	52523427	PXDNL
rs10490104	a	4.013	6.001e-05	2	59144307	FANCL
rs6879646	a	-4.012	6.028e-05	5	95475943	ELL2
rs620695	c	-4.01	6.07e-05	6	7007597	RREB1
rs11984083	c	4.01	6.076e-05	7	32665109	KIAA0241
rs9390092	c	-4.009	6.096e-05	6	143803275	ADAT2
rs4613744	t	4.007	6.158e-05	5	95477250	ELL2
rs11250791	t	4.006	6.176e-05	10	1830006	ADARB2
rs373855	t	-4.004	6.217e-05	5	125293018	GRAMD3
rs6695131	t	-4.003	6.242e-05	1	2990784	PRDM16
rs1109140	a	-4.003	6.246e-05	2	59185619	FANCL
rs12048525	c	4	6.331e-05	1	30090223	PTPRU
rs2123068	t	3.999	6.37e-05	15	30878176	FMN1
rs17030316	a	-3.998	6.386e-05	4	101728415	EMCN
rs7936325	a	3.997	6.411e-05	11	126973149	KIRREL3
rs2326254	t	-3.996	6.439e-05	16	82979491	ATP2C2
rs16889207	a	-3.995	6.463e-05	4	13404323	FAM44A
rs7780902	t	3.995	6.477e-05	7	32653552	KIAA0241
rs2651546	a	3.992	6.553e-05	4	101696643	EMCN
rs1497689	t	3.991	6.572e-05	4	27901064	STIM2
rs2205617	a	-3.991	6.574e-05	6	20194615	MBOAT1
rs17740111	c	-3.989	6.623e-05	16	82964929	ATP2C2
rs2190597	t	3.989	6.634e-05	5	129686298	CHSY-2
rs4581308	a	-3.987	6.695e-05	1	148543496	MRPS21
rs1444862	t	-3.986	6.731e-05	15	93649784	MCTP2
rs8048205	t	-3.985	6.743e-05	16	82980257	ATP2C2
rs12145044	t	-3.983	6.803e-05	1	93296633	MTF2
rs7138263	a	3.983	6.818e-05	12	30872858	CAPRIN2
rs12414467	c	-3.981	6.857e-05	10	1837139	ADARB2
rs13282530	a	3.981	6.859e-05	8	107239719	ZFPM2
rs12620541	a	-3.98	6.891e-05	2	59177472	FANCL
rs2300965	a	3.979	6.933e-05	2	207096485	ADAM23
rs10076439	a	-3.977	6.968e-05	5	125237909	GRAMD3
rs4675379	c	3.977	6.971e-05	2	204534340	ICOS
rs7597203	t	3.976	7e-05	2	66174003	MEIS1
rs9787953	t	3.976	7.013e-05	11	126971214	KIRREL3
rs12046763	a	-3.968	7.24e-05	1	30084356	PTPRU
rs3770972	a	-3.967	7.264e-05	2	207090385	ADAM23
rs7906792	a	-3.967	7.289e-05	10	6387704	PFKFB3
rs9373391	a	3.962	7.443e-05	6	143807969	ADAT2
rs679951	t	-3.96	7.49e-05	6	20167479	MBOAT1
rs9927362	t	3.96	7.502e-05	16	76748253	WWOX
rs6577988	a	3.96	7.506e-05	8	140182023	COL22A1
rs11205357	t	-3.96	7.507e-05	1	148534422	MRPS21
rs7571423	t	-3.958	7.544e-05	2	2191105	MYT1L
rs2003605	a	3.956	7.617e-05	16	76790751	WWOX
rs2122722	a	-3.954	7.677e-05	4	65878196	EPHA5
rs486275	a	3.954	7.683e-05	1	148549408	MRPS21
rs267738	t	3.953	7.722e-05	1	149207249	LASS2
rs10520776	t	-3.952	7.761e-05	15	93651765	MCTP2
rs4895614	a	3.95	7.806e-05	6	143805566	ADAT2
rs11220985	a	3.948	7.868e-05	11	126969250	KIRREL3
rs4435505	t	3.947	7.93e-05	2	41968486	LOC91461
rs11946288	a	-3.946	7.943e-05	4	125074979	SPRY1
rs12259741	a	3.945	7.987e-05	10	20540716	PLXDC2
rs2190500	c	-3.945	7.991e-05	7	50653602	GRB10
rs6929191	a	3.943	8.051e-05	6	143807471	ADAT2
rs432111	t	-3.943	8.061e-05	5	125226848	GRAMD3
rs2083235	a	3.942	8.083e-05	5	10843419	DAP
rs12940711	t	-3.94	8.133e-05	17	9200905	STX8
rs7927195	a	3.94	8.163e-05	11	126983283	KIRREL3
rs7841317	a	-3.938	8.218e-05	8	52544770	PXDNL
rs609555	a	3.938	8.224e-05	6	20178312	MBOAT1
*Z score associated with one copy of the effect allele
**Nearest gene is bolded if the SNP is within the reference gene
